# Supplementary material for: Downregulation of Mitochondrial Fusion Protein Expression Affords Protection from Canonical Necroptosis in H9c2 Cardiomyoblasts
Source: Int J Mol Sci. 2024 Mar 2;25(5):2905. doi: 10.3390/ijms25052905 (PMC10932252; doi:10.3390/ijms25052905)
Supplement: Supplementary file 1 [file ijms-25-02905-s001.zip]

Archive with 1 entries (1 files):
- ijms-2872700-supplementary.pdf
